# Supplementary material for: Influence of temporary emigration on wood turtle (Glyptemys insculpta) detectability, with implications for abundance estimation
Source: PLoS One. 2024 Apr 16;19(4):e0302170. doi: 10.1371/journal.pone.0302170 (PMC11020976; doi:10.1371/journal.pone.0302170)
Supplement: S1 Dataset — (XLSX) [file pone.0302170.s001.xlsx]

## Sheet: Sheet1
ch occasions= 8; groups= 3; time interval 0101010 ;
/*	ch	Female	Male	Juvenile	Carapace Length	*/
	00100010	1	0	0	193	;
	10000000	1	0	0	177	;
	00010000	0	1	0	217	;
	00000100	1	0	0	183	;
	00001000	0	0	1	140	;
	00001000	0	0	1	118	;
	00110000	1	0	0	197	;
	11100000	1	0	0	209	;
	00111000	0	1	0	221	;
	10111000	0	1	0	186	;
	00001000	1	0	0	181	;
	00011000	0	1	0	212	;
	10000000	1	0	0	192	;
	00001000	0	0	1	120	;
	00001000	0	0	1	127	;
	10000000	0	1	0	187	;
	11000000	0	1	0	229	;
	00000010	0	1	0	232	;
	10000000	0	0	1	127	;
	10000000	0	0	1	126	;
	00000010	1	0	0	204	;
	00000010	1	0	0	217	;
	00001000	0	1	0	226	;
	00000010	0	0	1	93	;
	01100001	0	0	1	92	;
	00000001	1	0	0	203	;
	00001000	1	0	0	210	;
	10001000	1	0	0	190	;
	10000000	0	1	0	201	;
	01100000	1	0	0	196	;
	10001000	1	0	0	193	;
	00001010	1	0	0	200	;
	00011000	0	0	1	125	;
	00000011	1	0	0	205	;
	11000000	1	0	0	202	;
	00010000	0	1	0	187	;
	10001000	1	0	0	204	;
	01000110	1	0	0	216	;
	00000010	0	1	0	216	;
	00010000	1	0	0	198	;
	00000010	1	0	0	214	;
	11000000	0	1	0	209	;
	00010000	1	0	0	181	;
	00001010	1	0	0	207	;
	11000010	1	0	0	205	;
	00001010	1	0	0	199	;
	00000011	0	1	0	211	;
	00000010	1	0	0	204	;
	10000000	1	0	0	205	;
	10000000	0	1	0	206	;
	00001000	1	0	0	196	;
	10000000	1	0	0	168	;
	10000000	0	1	0	216	;
	10000000	1	0	0	205	;
	10000000	1	0	0	189	;
	01010000	0	1	0	210	;
	10000000	1	0	0	208	;
	00001000	1	0	0	209	;
	00110100	1	0	0	209	;
	00000010	1	0	0	198	;
	00101011	1	0	0	200	;
	00100000	0	1	0	218	;
	10000000	1	0	0	210	;
	10000000	0	1	0	220	;
	01000100	1	0	0	209	;
	10101000	1	0	0	190	;
	00000010	1	0	0	204	;
	10001011	0	1	0	227	;
	00001000	1	0	0	201	;
	10000000	0	0	1	133	;
	01000000	0	1	0	234	;
	10000000	1	0	0	187	;
	00001100	1	0	0	211	;
	10000000	0	1	0	221	;
	10000000	1	0	0	196	;
	01000010	0	1	0	208	;
	00010000	1	0	0	166	;
	00001000	1	0	0	204	;
	00110011	0	0	1	82	;
	00010001	0	0	1	95	;
	00000100	0	1	0	226	;
	00001000	0	1	0	226	;
	00001010	0	0	1	124	;
	00000100	0	0	1	100	;
	00000010	0	0	1	67	;
	00000100	0	1	0	216	;
	10000000	1	0	0	205	;
	01000000	0	0	1	128	;
	10000000	0	0	1	165	;
	01000000	0	1	0	217	;
	10000000	0	0	1	112	;
	11000000	0	0	1	143	;
	10000000	0	0	1	129	;
	10000000	0	1	0	219	;
	00000001	0	1	0	225	;
	00100000	0	0	1	106	;
	00000100	0	0	1	135	;
	00001000	1	0	0	200	;
	00001001	1	0	0	209	;
	00001001	1	0	0	209	;
	00001000	1	0	0	203	;
	00001000	0	0	1	109	;
	00000100	0	0	1	57	;
	00101101	1	0	0	210	;
	10000000	1	0	0	191	;
	10000001	0	1	0	219	;
	00001100	1	0	0	203	;
	00101000	0	1	0	196	;
	00001000	0	0	1	168	;
	00100001	1	0	0	198	;
	10110000	1	0	0	196	;
	00000110	1	0	0	191	;
	01000000	1	0	0	184	;
	10100000	0	1	0	207	;
	11000000	0	0	1	157	;
	01000000	0	0	1	120	;
	00010000	1	0	0	192	;
	00000001	0	0	1	75	;
	00001100	1	0	0	195	;
	00111000	0	1	0	219	;
	00010000	0	0	1	153	;
	00000011	1	0	0	191	;
	10001000	0	1	0	193	;
	11000000	0	0	1	102	;
	10000111	1	0	0	210	;
	00100101	1	0	0	206	;
	00000001	1	0	0	207	;
	00001100	1	0	0	206	;
	00000011	1	0	0	203	;
	00000010	1	0	0	201	;
	01001111	1	0	0	197	;
	10100000	0	0	1	111	;
	11000000	0	0	1	139	;
	01111001	0	1	0	215	;
	01010011	1	0	0	199	;
	01001100	1	0	0	200	;
	01000000	0	1	0	200	;
	00000101	1	0	0	190	;
	00001001	1	0	0	194	;
	00000001	1	0	0	209	;
	01100010	1	0	0	199	;
	11000000	0	0	1	161	;
	01000000	0	1	0	195	;
	01000000	0	0	1	97	;
	11010011	0	1	0	231	;
	00000001	0	0	1	143	;
	00000010	0	0	1	106	;
	01000001	0	0	1	116	;
	00001110	1	0	0	211	;
	00110000	1	0	0	188	;
	00011000	0	0	1	137	;
	10110100	0	1	0	214	;
	00010000	0	1	0	225	;
	00011111	1	0	0	213	;
	10110000	1	0	0	201	;
	00010000	0	0	1	152	;
	00111110	1	0	0	206	;
	00100000	0	0	1	60	;
	00000001	1	0	0	175	;
	10000000	1	0	0	190	;
	00000100	0	1	0	220	;
	00100000	0	1	0	207	;
	00001000	1	0	0	199	;
	10000000	0	0	1	64	;
	10000000	0	0	1	91	;
	01000010	0	1	0	207	;
	01000000	0	0	1	76	;
	11000000	0	1	0	206	;
	11010000	0	0	1	71	;
	01000000	0	0	1	144	;
	01010000	0	0	1	149	;
	10010000	0	0	1	117	;
	01000000	1	0	0	194	;
	00100000	1	0	0	190	;
	00000010	1	0	0	197	;
	00000010	0	0	1	85	;
	00000010	1	0	0	180	;
	00110010	1	0	0	184	;
	00100000	0	0	1	86	;
	00000100	1	0	0	186	;
	10000000	0	0	1	87	;
	00010000	0	0	1	95	;
	00000100	0	0	1	85	;
	00000010	1	0	0	191	;
	00000010	0	0	1	76	;
	00010000	1	0	0	190	;
